# Supplementary material for: A facile synthesis of α,β-unsaturated imines via palladium-catalyzed dehydrogenation
Source: Nat Commun. 2024 May 21;15:4329. doi: 10.1038/s41467-024-48737-9 (PMC11109338; doi:10.1038/s41467-024-48737-9)
Supplement: Supplementary file 3 — Source Data [file 41467_2024_48737_MOESM3_ESM.xlsx]

## Sheet: Sheet1
Cartesian coordinates of optimized structures
1
C	3.27103	0.327732	0.323515
C	4.673	0.327366	-0.264477
H	3.32806	0.124381	1.40667
H	2.83552	1.33748	0.229672
C	5.5988	1.33932	0.392965
H	5.10864	-0.682267	-0.173166
H	4.6162	0.53095	-1.34756
C	6.99512	1.32856	-0.205345
H	5.15886	2.34565	0.301451
H	5.65205	1.13241	1.47405
H	7.65381	2.06143	0.276129
H	7.46231	0.339911	-0.098291
H	6.96605	1.5613	-1.27879
C	2.35401	-0.688115	-0.339385
H	2.76543	-1.70303	-0.232223
H	2.2888	-0.488137	-1.41856
C	0.960393	-0.658313	0.257875
H	0.989118	-0.905631	1.32762
H	0.50066	0.339129	0.140299
N	0.118922	-1.68845	-0.352453
F	-0.118323	-1.25631	-1.67376
S	-1.47415	-1.84705	0.343801
O	-1.1932	-2.11522	1.74389
O	-2.1815	-2.77665	-0.509894
C	-2.22131	-0.248463	0.190565
C	-2.16923	0.632905	1.26577
C	-2.83124	0.107394	-1.011
C	-2.74249	1.8909	1.13103
H	-1.7028	0.320363	2.19822
C	-3.39517	1.36806	-1.12497
H	-2.87339	-0.606472	-1.83028
C	-3.35731	2.27652	-0.061455
H	-2.71935	2.58628	1.96968
H	-3.88307	1.6581	-2.05562
C	-3.96286	3.63856	-0.213064
H	-4.97138	3.58174	-0.641871
H	-4.03193	4.16146	0.747523
H	-3.36366	4.26393	-0.888972
LPd0
O	0.128216	1.36292	1.16272
C	-1.14517	1.83393	1.39625
C	-2.24498	1.33828	0.676158
C	-1.27864	2.88059	2.30058
C	-3.48503	1.94178	0.913874
C	-2.52307	3.45873	2.51756
H	-0.385814	3.23117	2.81559
C	-3.62907	2.98588	1.82145
H	-4.3597	1.58727	0.36885
H	-2.62433	4.27936	3.22532
H	-4.60951	3.4315	1.97934
P	-2.02892	-0.041447	-0.546147
C	-3.67628	-0.051365	-1.36942
C	-4.70562	-0.948556	-1.0786
C	-3.86915	0.893107	-2.38462
C	-5.90634	-0.894404	-1.7819
H	-4.57062	-1.69912	-0.300669
C	-5.07301	0.958539	-3.073
H	-3.05782	1.5801	-2.6343
C	-6.09527	0.060689	-2.77373
H	-6.69899	-1.60411	-1.54938
H	-5.21084	1.7038	-3.85477
H	-7.03577	0.101957	-3.32072
C	-2.09664	-1.49845	0.581823
C	-1.26153	-2.5834	0.307612
C	-2.92446	-1.54916	1.70869
C	-1.25899	-3.70225	1.13412
H	-0.594146	-2.52609	-0.555628
C	-2.92195	-2.66592	2.536
H	-3.56809	-0.70075	1.94715
C	-2.08882	-3.74419	2.24895
H	-0.597659	-4.53815	0.911993
H	-3.56935	-2.69348	3.4114
H	-2.08339	-4.61656	2.90083
Pd	0.036698	0.076106	-1.60082
C	0.601	0.246605	1.80157
C	1.66195	-0.422122	1.16693
C	0.08217	-0.193443	3.01166
C	2.20031	-1.5381	1.80961
C	0.629293	-1.31954	3.61849
H	-0.752842	0.336938	3.46644
C	1.69208	-1.98842	3.02557
H	3.02188	-2.07814	1.33952
H	0.214611	-1.67188	4.56159
H	2.12471	-2.86599	3.50222
P	2.11255	0.086842	-0.550732
C	3.45705	-1.10568	-0.941255
C	4.79456	-0.9223	-0.582384
C	3.08843	-2.27391	-1.61464
C	5.74294	-1.89291	-0.888117
H	5.09728	-0.013845	-0.061111
C	4.03346	-3.25002	-1.90853
H	2.04493	-2.4047	-1.91102
C	5.36376	-3.05855	-1.5471
H	6.78419	-1.73841	-0.608947
H	3.73342	-4.15694	-2.43117
H	6.10823	-3.81671	-1.78511
C	3.02227	1.66062	-0.291772
C	3.13355	2.53292	-1.37689
C	3.60712	2.01327	0.927149
C	3.83193	3.7287	-1.25267
H	2.65506	2.27014	-2.3217
C	4.29929	3.2128	1.05395
H	3.51692	1.34211	1.78255
C	4.41478	4.07027	-0.036237
H	3.9127	4.40093	-2.10536
H	4.74999	3.47996	2.00875
H	4.95499	5.01032	0.064769
LPdII(H)(F)
H	-1.12077	-0.383338	-2.93919
F	1.47767	-0.543951	-3.06201
O	0.039983	1.89559	0.882134
C	-1.26665	2.32104	0.882322
C	-2.27178	1.50652	0.339161
C	-1.5425	3.59377	1.36455
C	-3.57598	2.01398	0.329692
C	-2.84577	4.07501	1.33997
H	-0.716525	4.19039	1.7477
C	-3.8642	3.27963	0.829192
H	-4.38241	1.41186	-0.086071
H	-3.06197	5.07246	1.71765
H	-4.88846	3.646	0.806617
P	-1.86447	-0.133141	-0.406646
C	-3.48542	-0.631498	-1.11257
C	-4.39337	-1.41636	-0.398795
C	-3.84634	-0.146498	-2.37324
C	-5.641	-1.7133	-0.940028
H	-4.12844	-1.80357	0.584143
C	-5.09731	-0.431226	-2.90427
H	-3.13339	0.451123	-2.9422
C	-5.99623	-1.21853	-2.18922
H	-6.33648	-2.33598	-0.379906
H	-5.36684	-0.046529	-3.88612
H	-6.97243	-1.4515	-2.61106
C	-1.66428	-1.26082	1.02246
C	-0.94917	-2.44424	0.815991
C	-2.22229	-1.00599	2.27652
C	-0.791932	-3.35824	1.85059
H	-0.502558	-2.63388	-0.162142
C	-2.06005	-1.92014	3.31198
H	-2.78157	-0.08475	2.44653
C	-1.34522	-3.09483	3.10012
H	-0.227731	-4.2736	1.68181
H	-2.48829	-1.70954	4.29073
H	-1.21514	-3.80613	3.91407
Pd	-0.051486	-0.254008	-1.77402
C	0.504145	1.12269	1.92256
C	1.46981	0.169413	1.57621
C	0.064472	1.28554	3.22884
C	1.96329	-0.651078	2.59093
C	0.581389	0.45888	4.22097
H	-0.686264	2.03896	3.46093
C	1.52294	-0.512645	3.90441
H	2.69251	-1.42182	2.34511
H	0.23703	0.575225	5.24732
H	1.91776	-1.1671	4.67899
P	1.83305	-0.008011	-0.212807
C	3.05557	-1.36547	-0.300995
C	4.29201	-1.29256	0.349691
C	2.75552	-2.48433	-1.08006
C	5.19633	-2.34299	0.257452
H	4.55074	-0.401929	0.924549
C	3.6644	-3.53403	-1.17304
H	1.83249	-2.49685	-1.65769
C	4.8786	-3.46831	-0.499581
H	6.15606	-2.27985	0.767927
H	3.42722	-4.39964	-1.78918
H	5.59013	-4.28911	-0.576872
C	2.82489	1.47849	-0.617902
C	3.01873	1.76225	-1.97465
C	3.38965	2.3047	0.355803
C	3.7811	2.86605	-2.34095
H	2.56433	1.09971	-2.71726
C	4.14777	3.40807	-0.021474
H	3.23581	2.08967	1.41417
C	4.34402	3.68894	-1.36987
H	3.93211	3.08638	-3.3966
H	4.58583	4.05045	0.741295
H	4.93703	4.55387	-1.66415
LPdII(OAc)2
O	0.188541	-0.342429	1.75973
C	-1.05909	-0.407757	2.32611
C	-2.20766	-0.362039	1.51584
C	-1.17857	-0.428237	3.71304
C	-3.45201	-0.461808	2.14739
C	-2.42809	-0.495627	4.31415
H	-0.274577	-0.382388	4.31644
C	-3.57315	-0.536979	3.52952
H	-4.35267	-0.474915	1.53292
H	-2.50144	-0.515259	5.39996
H	-4.55757	-0.610552	3.98683
P	-2.1861	-0.096222	-0.303448
C	-3.00591	1.5233	-0.593869
C	-2.884	2.05876	-1.88119
C	-3.70394	2.24631	0.373859
C	-3.49575	3.2629	-2.20981
H	-2.28957	1.5321	-2.62901
C	-4.30426	3.45828	0.04824
H	-3.75815	1.88023	1.397
C	-4.21221	3.96374	-1.24443
H	-3.3962	3.66174	-3.21779
H	-4.84239	4.01326	0.814898
H	-4.68559	4.91152	-1.49593
C	-3.44279	-1.28935	-0.937728
C	-3.49602	-2.59897	-0.44467
C	-4.33819	-0.911726	-1.9443
C	-4.42999	-3.49842	-0.944554
H	-2.79058	-2.9163	0.319375
C	-5.2634	-1.81995	-2.44712
H	-4.33294	0.10421	-2.33397
C	-5.31409	-3.11579	-1.94803
H	-4.46178	-4.51107	-0.545419
H	-5.9533	-1.5049	-3.22835
H	-6.04134	-3.82572	-2.33887
Pd	0.093165	0.038177	-0.978855
C	1.1852	-1.24507	1.9732
C	2.33291	-1.08292	1.16952
C	1.12275	-2.28915	2.8942
C	3.41806	-1.94295	1.3672
C	2.21267	-3.13138	3.06129
H	0.206194	-2.46636	3.44861
C	3.37455	-2.95354	2.3177
H	4.30663	-1.82539	0.748046
H	2.14364	-3.94534	3.78106
H	4.23075	-3.60936	2.4592
P	2.33044	0.103467	-0.226711
C	3.71248	-0.44315	-1.28599
C	4.99359	0.105549	-1.18077
C	3.46911	-1.47057	-2.20516
C	6.022	-0.367758	-1.98867
H	5.18712	0.904191	-0.464944
C	4.50357	-1.9401	-3.00587
H	2.46579	-1.89468	-2.27772
C	5.77787	-1.38962	-2.90061
H	7.01785	0.06399	-1.90396
H	4.31132	-2.73794	-3.72119
H	6.58413	-1.75753	-3.53318
C	2.83953	1.71831	0.430026
C	2.99395	2.77513	-0.474702
C	3.00395	1.94852	1.79526
C	3.33544	4.03958	-0.015759
H	2.83005	2.60491	-1.5391
C	3.33045	3.22147	2.2522
H	2.8692	1.13203	2.50376
C	3.50024	4.26464	1.34932
H	3.45618	4.85777	-0.723826
H	3.45179	3.39692	3.31953
H	3.75601	5.25981	1.70928
C	-0.26766	2.76877	0.001579
C	-0.285662	4.26072	-0.253787
H	0.283692	4.5365	-1.14692
H	-1.33114	4.56849	-0.395377
H	0.104008	4.78543	0.625157
O	-0.56994	2.31475	1.09733
O	0.042764	2.07598	-1.05588
C	0.077603	-2.89595	-0.539661
C	0.761797	-4.21574	-0.82179
H	0.217467	-5.03856	-0.349889
H	0.869064	-4.39244	-1.89716
H	1.77119	-4.1702	-0.387016
O	0.423856	-1.96293	-1.36603
O	-0.672154	-2.76383	0.424899
BQ
C	0.669022	-1.26472	5e-05
C	1.44062	0	-0.000234
C	0.669022	1.26472	4.6e-05
C	-0.66902	1.26472	8.4e-05
C	-1.44062	0	4e-06
C	-0.669019	-1.26472	7.9e-05
H	1.26163	-2.17814	0.000141
H	1.26162	2.17814	0.000131
H	-1.26162	2.17814	9.8e-05
H	-1.26162	-2.17814	9.3e-05
O	2.65907	-1e-06	1.2e-05
O	-2.65907	-1e-06	-9.2e-05
HQ
C	-0.696602	-1.19156	-3.9e-05
C	0.696639	-1.19155	-4e-06
C	1.39606	0.009901	-5.4e-05
C	0.692343	1.21459	-6.7e-05
C	-0.692371	1.21459	4.2e-05
C	-1.39606	0.009877	8e-06
H	-1.23751	-2.13919	-8.5e-05
H	1.23758	-2.13916	-2.1e-05
H	1.25426	2.14619	-5e-05
H	-1.25426	2.1462	9.8e-05
O	-2.75754	0.076998	4.9e-05
H	-3.11575	-0.820632	-0.00014
O	2.75754	0.077013	-2.8e-05
H	3.11567	-0.820645	0.000709
HOAc
C	0.092734	0.125168	-0.000766
C	-1.38733	-0.097228	-0.000298
H	-1.68067	-0.655095	0.896361
H	-1.90477	0.863639	-0.025893
H	-1.67711	-0.703896	-0.865541
O	0.75995	-1.04814	-0.000236
O	0.655686	1.19108	9.2e-05
H	1.70506	-0.815768	0.002615
H	1.25426	2.14619	-5e-05
H	-1.25426	2.1462	9.8e-05
O	-2.75754	0.076998	4.9e-05
H	-3.11575	-0.820632	-0.00014
O	2.75754	0.077013	-2.8e-05
H	3.11567	-0.820645	0.000709
HF
H	0	0	-0.832524
F	0	0	0.092503
I
C	-3.16424	2.08447	-2.72924
C	-2.48363	2.89321	-3.821
H	-3.42691	2.75554	-1.89298
H	-4.1201	1.68267	-3.10736
C	-3.34843	4.02649	-4.35081
H	-1.53741	3.30731	-3.43054
H	-2.1954	2.22757	-4.65273
C	-2.65426	4.83765	-5.43153
H	-4.2925	3.61185	-4.73997
H	-3.63382	4.68355	-3.51227
H	-3.28634	5.65291	-5.80421
H	-1.72363	5.28297	-5.05357
H	-2.3874	4.2043	-6.28878
C	-2.30081	0.946875	-2.2058
H	-1.29195	1.31001	-1.93833
H	-2.162	0.178302	-2.98071
C	-2.91935	0.321298	-0.972229
H	-2.92422	1.04269	-0.140662
H	-3.95364	-0.011089	-1.16464
N	-2.1142	-0.817686	-0.503979
F	-2.4065	-1.87678	-1.41004
S	-2.63886	-1.46964	1.05471
O	-2.50907	-0.348685	1.96865
O	-1.89906	-2.70397	1.22676
C	-4.35289	-1.85048	0.836777
C	-5.30911	-0.918331	1.23162
C	-4.71438	-3.05709	0.242225
C	-6.65067	-1.21154	1.03141
H	-4.99567	0.015535	1.69533
C	-6.06065	-3.32824	0.050314
H	-3.94641	-3.76731	-0.054685
C	-7.04473	-2.41576	0.44239
H	-7.41086	-0.493975	1.3395
H	-6.35965	-4.26848	-0.412591
C	-8.49635	-2.73693	0.25767
H	-8.88421	-3.30624	1.1139
H	-9.10362	-1.82833	0.17038
H	-8.66334	-3.34756	-0.63771
O	3.27638	1.04396	-0.171385
C	3.12073	2.36808	0.161599
C	1.90947	2.83324	0.694592
C	4.174	3.22952	-0.124701
C	1.81326	4.2076	0.9451
C	4.0473	4.58845	0.130847
H	5.08119	2.80747	-0.553762
C	2.86289	5.07726	0.67144
H	0.885965	4.60707	1.3553
H	4.87199	5.2626	-0.093334
H	2.75167	6.14001	0.879547
P	0.52905	1.63674	1.01791
C	-0.906673	2.77464	1.19198
C	-1.77588	2.71275	2.28441
C	-1.26281	3.57743	0.098383
C	-2.96453	3.43857	2.28505
H	-1.53081	2.07616	3.13374
C	-2.43852	4.31736	0.108654
H	-0.602046	3.62646	-0.770183
C	-3.29952	4.24516	1.20263
H	-3.62981	3.37637	3.14534
H	-2.68662	4.94745	-0.746355
H	-4.22583	4.81736	1.20952
C	0.919222	1.14817	2.75257
C	0.819425	-0.202495	3.09315
C	1.35182	2.06312	3.71762
C	1.15066	-0.632846	4.37449
H	0.498028	-0.919385	2.33306
C	1.68279	1.6337	4.9967
H	1.44109	3.12013	3.46305
C	1.58466	0.283532	5.32533
H	1.07697	-1.69007	4.62364
H	2.02195	2.35397	5.74008
H	1.8502	-0.053099	6.32659
Pd	0.213207	-0.261315	-0.346365
C	3.65249	0.124776	0.774589
C	3.30669	-1.2074	0.496154
C	4.3449	0.477347	1.92538
C	3.71561	-2.18363	1.40613
C	4.72364	-0.518036	2.82141
H	4.57341	1.52354	2.12207
C	4.41957	-1.84771	2.56021
H	3.45805	-3.22594	1.21942
H	5.25609	-0.243213	3.73049
H	4.72012	-2.62764	3.25746
P	2.10826	-1.52518	-0.871352
C	2.04324	-3.36671	-0.860566
C	3.02607	-4.19122	-1.41514
C	0.948169	-3.94991	-0.218144
C	2.91533	-5.57446	-1.32487
H	3.88372	-3.74878	-1.92322
C	0.844597	-5.33356	-0.116896
H	0.169801	-3.30817	0.201059
C	1.82658	-6.14727	-0.672246
H	3.68349	-6.20923	-1.76486
H	-0.012606	-5.77335	0.390922
H	1.7431	-7.23101	-0.601765
C	3.08087	-1.17785	-2.39162
C	2.36482	-0.910398	-3.56069
C	4.47704	-1.17588	-2.43637
C	3.02967	-0.665249	-4.75703
H	1.2739	-0.885702	-3.51929
C	5.1432	-0.922153	-3.63069
H	5.04511	-1.37025	-1.5251
C	4.42062	-0.670162	-4.79323
H	2.46035	-0.459886	-5.66243
H	6.23223	-0.92093	-3.65404
H	4.94328	-0.470592	-5.72755
TSI
C	-2.67896	-2.17842	2.60705
C	-2.77652	-2.80725	3.98562
H	-1.70105	-2.42904	2.16092
H	-3.43113	-2.63404	1.93815
C	-2.59868	-4.31785	3.95306
H	-2.01464	-2.36168	4.64809
H	-3.75128	-2.56138	4.44158
C	-2.66629	-4.95039	5.33245
H	-3.37111	-4.75672	3.29966
H	-1.6326	-4.55555	3.47667
H	-2.53985	-6.03934	5.2936
H	-1.88266	-4.54727	5.98864
H	-3.63258	-4.74398	5.81337
C	-2.8393	-0.669098	2.60735
H	-2.04223	-0.206098	3.20896
H	-3.79538	-0.37579	3.06807
C	-2.75455	-0.105789	1.20269
H	-1.82646	-0.47892	0.681128
H	-3.58458	-0.45106	0.562338
N	-2.73799	1.32981	1.23289
F	-1.11582	1.57881	1.46014
S	-2.85202	2.03847	-0.346511
O	-2.26414	1.17268	-1.36503
O	-2.42378	3.42004	-0.214982
C	-4.61637	1.98703	-0.50603
C	-5.20579	1.04334	-1.33991
C	-5.38318	2.89308	0.224101
C	-6.59084	1.01366	-1.4431
H	-4.57723	0.350485	-1.89738
C	-6.76303	2.84509	0.108987
H	-4.89186	3.6214	0.866496
C	-7.38542	1.90984	-0.725588
H	-7.06777	0.281751	-2.09482
H	-7.3773	3.54598	0.674422
C	-8.87801	1.89105	-0.856556
H	-9.227	2.70573	-1.50618
H	-9.23528	0.949993	-1.29043
H	-9.36797	2.02554	0.115903
O	3.35525	-1.19068	-0.067292
C	3.1257	-2.50156	-0.416726
C	1.85181	-2.91052	-0.837908
C	4.17584	-3.40155	-0.280265
C	1.6915	-4.26386	-1.15692
C	3.98287	-4.74181	-0.589151
H	5.13553	-3.02467	0.069102
C	2.73849	-5.17097	-1.03728
H	0.719443	-4.61715	-1.49927
H	4.80509	-5.44705	-0.48362
H	2.57783	-6.2167	-1.29299
P	0.492941	-1.65849	-0.94045
C	-1.02453	-2.68419	-1.11044
C	-2.02899	-2.29933	-2.00626
C	-1.29851	-3.71227	-0.199686
C	-3.2623	-2.94361	-2.00339
H	-1.84671	-1.48241	-2.70471
C	-2.52516	-4.3655	-0.210117
H	-0.54446	-4.00241	0.534577
C	-3.51365	-3.98265	-1.11219
H	-4.02959	-2.6369	-2.71361
H	-2.71281	-5.1693	0.501392
H	-4.47679	-4.49026	-1.1181
C	0.74486	-1.02538	-2.6536
C	0.609933	0.34283	-2.8965
C	1.06685	-1.87931	-3.71369
C	0.806717	0.85076	-4.17768
H	0.344078	1.00729	-2.07171
C	1.26255	-1.37162	-4.99117
H	1.17459	-2.95013	-3.53623
C	1.13638	-0.003539	-5.22317
H	0.704454	1.92018	-4.35352
H	1.51601	-2.04414	-5.8095
H	1.29455	0.395218	-6.22425
Pd	0.367644	0.11382	0.582365
C	3.67993	-0.270649	-1.0335
C	3.39223	1.06684	-0.720921
C	4.26938	-0.627187	-2.23927
C	3.74832	2.04375	-1.65254
C	4.59772	0.368145	-3.15438
H	4.45546	-1.67575	-2.46461
C	4.35034	1.70286	-2.86029
H	3.52806	3.08868	-1.43702
H	5.04954	0.089504	-4.10491
H	4.61202	2.48116	-3.57447
P	2.34436	1.40609	0.749898
C	2.16019	3.23113	0.689952
C	3.17693	4.11488	1.06619
C	0.94639	3.74244	0.22518
C	2.98058	5.48756	0.971149
H	4.12626	3.72474	1.43626
C	0.752237	5.11624	0.12732
H	0.13412	3.06405	-0.036514
C	1.76889	5.98882	0.499781
H	3.77488	6.17041	1.26972
H	-0.206437	5.4924	-0.225669
H	1.61669	7.06522	0.432353
C	3.46537	1.15775	2.17889
C	2.8736	1.07376	3.4423
C	4.85438	1.06887	2.06937
C	3.65804	0.919677	4.5787
H	1.78636	1.12665	3.52617
C	5.63847	0.903869	3.20687
H	5.32405	1.13104	1.08674
C	5.04235	0.831894	4.46191
H	3.1871	0.859045	5.55858
H	6.72121	0.833696	3.11211
H	5.65777	0.702873	5.35093
II
C	5.44538	1.47388	0.479594
H	5.57463	1.07343	1.49796
H	4.82587	2.37846	0.588802
C	4.69773	0.455292	-0.367068
C	3.34302	0.079851	0.211628
H	3.47478	-0.325358	1.22875
H	2.7234	0.984049	0.322378
C	2.60446	-0.939177	-0.654714
H	2.42382	-0.548869	-1.66522
H	3.23089	-1.84133	-0.757462
C	1.30868	-1.34383	-0.046698
H	1.3353	-1.73075	0.986433
N	0.209446	-1.22904	-0.684497
S	-1.17569	-1.7895	0.155811
O	-1.75464	-2.82047	-0.690636
O	-0.868614	-2.0657	1.55749
C	-2.1855	-0.33737	0.077016
C	-2.43553	0.391274	1.23247
C	-2.71721	0.043847	-1.15239
C	-3.23536	1.52467	1.14996
H	-2.01076	0.062263	2.17842
C	-3.5078	1.18007	-1.2154
H	-2.51031	-0.551434	-2.03976
C	-3.78078	1.93307	-0.067941
H	-3.44347	2.1045	2.04908
H	-3.9293	1.49333	-2.17068
C	-4.6642	3.14101	-0.14874
H	-4.46612	3.72418	-1.05667
H	-5.72424	2.85287	-0.177688
H	-4.52843	3.80071	0.716164
C	6.79737	1.83968	-0.108779
H	7.32797	2.57376	0.50932
H	7.44088	0.953818	-0.199773
H	6.68714	2.26838	-1.11434
H	4.5637	0.852593	-1.38755
H	5.31361	-0.453745	-0.478167
TSII
C	5.67954	-0.308154	-0.811748
H	6.25755	0.576747	-0.499223
H	5.4919	-0.178553	-1.89003
C	4.3516	-0.327215	-0.071667
C	3.52956	0.935432	-0.290127
H	4.12025	1.81337	0.019094
H	3.33485	1.06289	-1.3681
C	2.21704	0.880704	0.459534
H	1.62583	-0.217369	0.299789
H	2.30879	0.804802	1.55166
C	1.13047	1.66952	0.030529
H	1.12209	2.14748	-0.955727
N	0.006136	1.73375	0.720947
S	-1.4681	2.25946	-0.021938
O	-2.21318	2.92442	1.02436
O	-1.06788	2.92793	-1.24792
C	-2.21759	0.704939	-0.392431
C	-1.94833	0.094923	-1.61286
C	-2.97303	0.074028	0.593187
C	-2.4642	-1.17125	-1.8519
H	-1.34969	0.610267	-2.36158
C	-3.47903	-1.18861	0.331865
H	-3.14713	0.566313	1.54734
C	-3.2303	-1.82878	-0.887116
H	-2.26383	-1.66362	-2.80263
H	-4.06951	-1.70013	1.09202
C	-3.77951	-3.19965	-1.1375
H	-4.87558	-3.18135	-1.20696
H	-3.3932	-3.62902	-2.06861
H	-3.52324	-3.88285	-0.316745
C	6.49449	-1.5684	-0.576616
H	7.44897	-1.54642	-1.11624
H	6.71808	-1.69947	0.491069
H	5.94445	-2.46018	-0.906782
H	3.76044	-1.20535	-0.380082
H	4.53529	-0.458437	1.00861
C	0.061822	-1.4592	1.35416
C	-0.551446	-2.81142	1.6454
H	-0.906738	-3.26586	0.712804
H	0.216096	-3.47897	2.0561
H	-1.37126	-2.72193	2.36456
O	-0.243635	-0.494619	2.0956
O	0.855003	-1.42586	0.359807
H	-0.106724	0.983837	1.48306
III
C	4.85611	-0.157272	0.210458
H	5.51592	-0.812607	-0.380804
H	4.87814	-0.557591	1.2369
C	3.43917	-0.25335	-0.333029
C	2.88975	-1.6781	-0.319776
H	3.56669	-2.32709	-0.900784
H	2.90388	-2.06857	0.710448
C	1.50129	-1.74792	-0.863597
H	-0.986582	-2.04636	-1.63546
H	1.36127	-1.45591	-1.90958
C	0.441863	-2.11176	-0.140721
H	0.527827	-2.39843	0.908182
N	-0.870289	-2.22033	-0.638163
S	-2.1236	-1.51735	0.246829
O	-3.32759	-1.79433	-0.515512
O	-1.93588	-1.9533	1.61858
C	-1.81359	0.231145	0.174338
C	-0.876697	0.800537	1.03326
C	-2.4647	0.996754	-0.787541
C	-0.594888	2.15443	0.919399
H	-0.391478	0.189727	1.7921
C	-2.17361	2.35099	-0.882479
H	-3.20201	0.529992	-1.43783
C	-1.23816	2.94803	-0.034552
H	0.134824	2.61115	1.58831
H	-2.68491	2.96157	-1.62676
C	-0.951414	4.41634	-0.122577
H	-1.13376	4.80411	-1.13185
H	-1.59364	4.98492	0.564441
H	0.087547	4.6414	0.14704
C	5.39115	1.26443	0.197519
H	6.41258	1.32237	0.592632
H	5.40522	1.6715	-0.823011
H	4.76091	1.92827	0.805434
H	2.76541	0.394969	0.252668
H	3.41195	0.141936	-1.36303
IV
C	-1.11595	-5.1965	1.85257
H	-0.533377	-5.75791	1.1029
H	-2.10392	-5.6848	1.89056
C	-1.28499	-3.76315	1.37295
C	-1.85285	-3.69019	-0.044157
H	-1.09165	-4.0357	-0.762834
H	-2.702	-4.39106	-0.128599
C	-2.30581	-2.31638	-0.396511
H	-3.1452	-1.91589	0.183294
C	-1.7539	-1.54724	-1.33653
H	-0.912554	-1.90518	-1.9393
N	-2.23908	-0.240934	-1.62857
S	-3.54913	-0.106293	-2.67711
O	-3.64094	1.31935	-2.96505
O	-3.4858	-1.07636	-3.76472
C	-4.88167	-0.604603	-1.611
C	-5.54608	-1.79771	-1.85774
C	-5.18887	0.175762	-0.500226
C	-6.53167	-2.21621	-0.970511
H	-5.27279	-2.38922	-2.72895
C	-6.16887	-0.258915	0.378589
H	-4.64551	1.10453	-0.330183
C	-6.85426	-1.4591	0.156047
H	-7.05691	-3.15428	-1.15088
H	-6.4112	0.338846	1.25822
C	-7.92964	-1.90471	1.10054
H	-8.88467	-1.41053	0.873476
H	-8.10035	-2.986	1.03843
H	-7.68089	-1.65802	2.14032
C	-0.435967	-5.29255	3.20628
H	-0.36579	-6.32876	3.5613
H	0.584223	-4.88451	3.15764
H	-0.981232	-4.71476	3.9664
H	-1.9523	-3.21945	2.06718
H	-0.325222	-3.21859	1.40284
O	2.71267	1.71382	0.663518
C	3.75546	0.964536	1.10608
C	3.97055	-0.264334	0.448714
C	4.60344	1.34762	2.14562
C	5.13893	-0.978916	0.736306
C	5.72439	0.588352	2.44481
H	4.3716	2.23365	2.72893
C	6.02548	-0.558799	1.71656
H	5.33948	-1.90093	0.188933
H	6.37597	0.906965	3.25668
H	6.92568	-1.13184	1.92666
P	2.74991	-0.996812	-0.711232
C	2.58847	-2.75931	-0.268257
C	1.90435	-3.58294	-1.17133
C	2.96842	-3.2812	0.969615
C	1.65962	-4.91598	-0.865384
H	1.56301	-3.17797	-2.12608
C	2.71605	-4.61434	1.27656
H	3.46506	-2.64516	1.70073
C	2.07161	-5.43656	0.358737
H	1.13734	-5.54785	-1.58237
H	3.02726	-5.01158	2.24191
H	1.87951	-6.48071	0.60205
C	3.61489	-0.952394	-2.32058
C	3.73995	0.301317	-2.9293
C	4.19129	-2.07373	-2.92204
C	4.41971	0.422884	-4.13464
H	3.30111	1.1836	-2.45858
C	4.87003	-1.94347	-4.12941
H	4.11487	-3.05225	-2.44948
C	4.98089	-0.698587	-4.73899
H	4.50724	1.40133	-4.60375
H	5.31584	-2.82174	-4.59345
H	5.50874	-0.601633	-5.6863
Pd	0.745709	0.153009	-0.226694
C	2.29434	2.91271	1.17073
C	0.915832	3.13445	1.34806
C	3.2003	3.9517	1.37187
C	0.503561	4.39265	1.79924
C	2.76314	5.18614	1.83263
H	4.24968	3.79166	1.13712
C	1.41217	5.40723	2.06911
H	-0.563396	4.58415	1.919
H	3.4864	5.98482	1.98688
H	1.06214	6.37284	2.42738
P	-0.376637	1.91869	0.87417
C	-1.5897	2.96565	-0.021147
C	-2.94735	2.9814	0.311086
C	-1.14789	3.74431	-1.09744
C	-3.84732	3.73095	-0.439599
H	-3.30902	2.41038	1.16558
C	-2.05268	4.48522	-1.84682
H	-0.087686	3.77646	-1.34628
C	-3.40617	4.47312	-1.52764
H	-4.90295	3.72988	-0.170152
H	-1.69269	5.07393	-2.68926
H	-4.11536	5.04386	-2.12387
C	-1.29808	1.37758	2.35148
C	-2.20528	0.331834	2.15203
C	-1.1531	1.93394	3.62117
C	-2.98823	-0.127338	3.20504
H	-2.29599	-0.117616	1.16122
C	-1.92681	1.46136	4.6761
H	-0.414852	2.71631	3.79082
C	-2.84814	0.438226	4.46981
H	-3.7031	-0.932238	3.03311
H	-1.80534	1.89309	5.66805
H	-3.45236	0.075603	5.29994
C	1.12509	-0.540781	2.6699
C	0.869629	-1.56998	3.74992
H	-0.215764	-1.63536	3.91287
H	1.21153	-2.56537	3.44127
H	1.3525	-1.26805	4.68363
O	1.52557	0.584896	2.94283
O	0.825946	-0.988176	1.48649
C	0.857907	1.91552	-2.62592
C	0.321038	2.23683	-4.0023
H	0.696427	1.49795	-4.72184
H	-0.774968	2.17539	-4.01066
H	0.645963	3.23562	-4.30919
O	1.69965	2.61587	-2.07085
O	0.33289	0.837115	-2.12774
H	-1.49629	0.390325	-1.96566
TSIII
C	-0.271744	4.05754	2.87275
H	-1.04879	4.46256	2.20385
H	0.546558	4.79602	2.87489
C	0.2247	2.73732	2.30154
C	0.675549	2.84929	0.849658
H	-0.147812	3.22832	0.224108
H	1.4851	3.59991	0.779326
C	1.22158	1.58594	0.271821
H	2.06947	1.13102	0.796436
C	1.00462	1.14993	-1.03956
H	0.347556	1.75575	-1.68151
N	1.90344	0.264658	-1.65769
S	3.0852	0.980081	-2.56547
O	3.94144	-0.10886	-3.02208
O	2.5294	1.93587	-3.51947
C	3.97673	1.93185	-1.35131
C	3.72472	3.29188	-1.19512
C	4.84797	1.25339	-0.498582
C	4.34946	3.97298	-0.15782
H	3.04832	3.79425	-1.88325
C	5.45001	1.94815	0.542127
H	5.03631	0.193472	-0.673612
C	5.21005	3.31399	0.73081
H	4.16569	5.04297	-0.028536
H	6.12563	1.4205	1.21901
C	5.89033	4.0577	1.83934
H	6.92818	4.30292	1.57319
H	5.38017	5.00488	2.06776
H	5.92495	3.46129	2.75824
C	-0.842326	3.89633	4.27116
H	-1.2256	4.83939	4.67118
H	-1.67106	3.17306	4.26689
H	-0.082626	3.51682	4.97151
H	1.06407	2.36247	2.91517
H	-0.577232	1.98406	2.37973
O	-1.70594	-1.77913	-0.654708
C	-3.05752	-1.62755	-0.478435
C	-3.52896	-0.303716	-0.465819
C	-3.9449	-2.68283	-0.296064
C	-4.90143	-0.070884	-0.362117
C	-5.30254	-2.42436	-0.168624
H	-3.56853	-3.6989	-0.231552
C	-5.79375	-1.12404	-0.215041
H	-5.27013	0.954929	-0.378267
H	-5.98473	-3.25973	-0.022347
H	-6.86046	-0.930125	-0.128069
P	-2.35444	1.0897	-0.640146
C	-3.03435	2.51747	0.246905
C	-2.7714	3.81708	-0.213883
C	-3.67565	2.35294	1.48114
C	-3.18392	4.92047	0.51849
H	-2.24146	3.96342	-1.15538
C	-4.07905	3.4644	2.21533
H	-3.83765	1.35168	1.87301
C	-3.84276	4.74809	1.73206
H	-2.98424	5.9211	0.139683
H	-4.58023	3.32011	3.17156
H	-4.16413	5.61521	2.30633
C	-2.42754	1.41833	-2.4305
C	-1.70469	0.538396	-3.23853
C	-3.31574	2.32812	-3.01471
C	-1.85916	0.567459	-4.61928
H	-1.04264	-0.205371	-2.78999
C	-3.44252	2.37412	-4.39773
H	-3.92552	2.98897	-2.39596
C	-2.71469	1.49836	-5.19827
H	-1.33017	-0.169207	-5.22163
H	-4.12625	3.08993	-4.85113
H	-2.8336	1.52815	-6.27995
Pd	-0.419741	0.078247	0.351714
C	-1.04882	-2.99535	-0.643871
C	0.092779	-3.15419	0.158542
C	-1.44648	-3.99283	-1.5219
C	0.767398	-4.37642	0.10346
C	-0.758043	-5.19697	-1.55423
H	-2.24489	-3.78428	-2.22857
C	0.333807	-5.40579	-0.72078
H	1.67544	-4.5097	0.691231
H	-1.06482	-5.96659	-2.25932
H	0.879394	-6.34656	-0.746409
P	0.846203	-1.77469	1.09721
C	2.63957	-1.95863	0.790637
C	3.55572	-1.75544	1.82873
C	3.10256	-2.29743	-0.485986
C	4.91765	-1.91568	1.60259
H	3.20607	-1.49587	2.82871
C	4.46388	-2.46972	-0.701109
H	2.40511	-2.41989	-1.31396
C	5.37414	-2.28499	0.336627
H	5.62362	-1.76886	2.41737
H	4.81544	-2.71794	-1.70154
H	6.43953	-2.42209	0.162712
C	0.686814	-2.0574	2.89107
C	0.759039	-0.946741	3.73742
C	0.508664	-3.32908	3.43566
C	0.655759	-1.11059	5.11529
H	0.87094	0.050534	3.3102
C	0.408453	-3.48491	4.8122
H	0.409048	-4.19317	2.7763
C	0.479346	-2.38031	5.65083
H	0.705724	-0.238952	5.76572
H	0.258806	-4.48196	5.22803
H	0.392724	-2.50671	6.72869
C	-2.29689	-1.14965	2.52405
C	-3.25596	-0.907767	3.67453
H	-3.04192	0.035345	4.19414
H	-4.27883	-0.861738	3.27328
H	-3.21251	-1.74608	4.37705
O	-2.07621	-2.28701	2.13039
O	-1.80135	-0.057906	2.02874
C	0.371669	-1.89762	-3.79176
C	1.36688	-1.33073	-4.78488
H	1.33652	-0.230148	-4.7453
H	2.39143	-1.61862	-4.53268
H	1.12047	-1.65008	-5.80651
O	-0.666819	-2.43552	-4.17458
O	0.675149	-1.72168	-2.54048
H	1.4184	-0.650472	-2.18906
V
C	-0.152692	2.18147	4.63731
H	-0.045327	3.11984	4.06401
H	0.766543	2.09696	5.23936
C	-0.233114	1.01561	3.66416
C	0.95739	0.95315	2.7167
H	1.08461	1.9306	2.2198
H	1.87424	0.808485	3.31854
C	0.866813	-0.149453	1.67789
H	0.840098	-1.15071	2.12782
C	1.80181	-0.057665	0.583524
H	2.021	0.960224	0.219434
N	2.36701	-1.09021	0.030442
S	3.37898	-0.774491	-1.26938
O	3.42922	-1.99222	-2.06543
O	3.05154	0.502249	-1.91479
C	4.96079	-0.57578	-0.476563
C	5.35368	0.681641	-0.029184
C	5.76818	-1.69055	-0.285086
C	6.57363	0.815744	0.618529
H	4.7093	1.5445	-0.195698
C	6.98689	-1.53783	0.362845
H	5.43766	-2.65949	-0.653828
C	7.40725	-0.2875	0.821182
H	6.89234	1.79642	0.972905
H	7.62943	-2.40521	0.516264
C	8.73822	-0.125812	1.4918
H	9.04313	-1.04307	2.00992
H	9.5243	0.109332	0.760473
H	8.72464	0.690349	2.22443
C	-1.36774	2.26695	5.545
H	-1.31059	3.11807	6.23459
H	-2.29025	2.37273	4.95547
H	-1.47371	1.35486	6.14831
H	-0.314446	0.065466	4.22005
H	-1.16679	1.09168	3.07596
O	-0.194279	-0.280396	-1.86253
C	-0.582751	0.736543	-2.67582
C	-0.677177	2.0176	-2.09403
C	-0.866679	0.575492	-4.03284
C	-0.86097	3.12011	-2.94002
C	-1.10834	1.68134	-4.83117
H	-0.909886	-0.422758	-4.45693
C	-1.06354	2.9684	-4.30218
H	-0.85827	4.12015	-2.50473
H	-1.32201	1.53169	-5.88815
H	-1.2068	3.83861	-4.93868
P	-0.66092	2.29669	-0.283335
C	-2.14769	3.2872	0.138134
C	-2.36305	3.53668	1.49901
C	-3.11471	3.69611	-0.779407
C	-3.48771	4.23068	1.92566
H	-1.65478	3.15956	2.24062
C	-4.24847	4.37942	-0.349699
H	-3.00394	3.45845	-1.83582
C	-4.43378	4.65796	0.999127
H	-3.63397	4.42164	2.98748
H	-4.99622	4.68699	-1.07902
H	-5.32187	5.19275	1.33124
C	0.748752	3.4629	-0.080606
C	1.89985	3.24959	-0.849292
C	0.749764	4.49072	0.867541
C	3.02609	4.04425	-0.666366
H	1.92756	2.45484	-1.59425
C	1.87837	5.2844	1.04484
H	-0.140517	4.69201	1.4617
C	3.0203	5.06214	0.282449
H	3.90663	3.8662	-1.28287
H	1.85961	6.08645	1.78089
H	3.90108	5.68649	0.422814
Pd	-0.989806	0.109442	0.649322
C	-0.086687	-1.60192	-2.21312
C	-0.565185	-2.58227	-1.32349
C	0.636368	-1.97162	-3.34389
C	-0.355157	-3.92574	-1.65579
C	0.815899	-3.31139	-3.65328
H	1.1101	-1.19925	-3.94466
C	0.302041	-4.29659	-2.82046
H	-0.699811	-4.69851	-0.96829
H	1.39578	-3.58101	-4.53348
H	0.445125	-5.34962	-3.05313
P	-1.32288	-2.19069	0.301815
C	-0.574015	-3.45259	1.41068
C	-1.34868	-4.17501	2.32376
C	0.814244	-3.64681	1.39351
C	-0.749544	-5.07326	3.20113
H	-2.43009	-4.05035	2.34531
C	1.4049	-4.54724	2.27194
H	1.43796	-3.09144	0.691243
C	0.627444	-5.26163	3.17844
H	-1.36815	-5.63368	3.90034
H	2.48391	-4.68961	2.2438
H	1.09432	-5.9668	3.86432
C	-3.08272	-2.67775	0.264666
C	-3.89878	-2.21316	1.29991
C	-3.62736	-3.49255	-0.727358
C	-5.23505	-2.5941	1.36335
H	-3.48526	-1.53855	2.05053
C	-4.96684	-3.85935	-0.66968
H	-3.00964	-3.81839	-1.56283
C	-5.76964	-3.41927	0.378296
H	-5.86246	-2.23157	2.17583
H	-5.38692	-4.48879	-1.45225
H	-6.81802	-3.71019	0.421012
C	-3.53762	0.079007	-1.00518
C	-5.00623	0.427049	-1.14233
H	-5.58788	-0.341569	-0.613353
H	-5.23244	1.39568	-0.682595
H	-5.30363	0.417406	-2.1955
O	-2.97347	-0.598046	-1.86489
O	-3.01061	0.512065	0.092092
TSIV
C	0.684915	2.48183	4.49463
H	-0.257804	2.93255	4.15296
H	1.49538	3.02417	3.97812
C	0.729793	1.01939	4.07528
C	0.561575	0.816898	2.56712
H	-0.814181	1.1152	2.5822
H	0.896211	1.68333	1.97639
C	1.02284	-0.459536	2.02766
H	1.21589	-1.27197	2.7367
C	1.81164	-0.52127	0.819767
H	1.71627	0.313264	0.102597
N	2.59141	-1.53149	0.598213
S	3.4189	-1.55956	-0.866107
O	3.52516	-2.96334	-1.24012
O	2.8806	-0.585687	-1.81757
C	5.02314	-0.978634	-0.372823
C	5.30408	0.38155	-0.45669
C	5.95656	-1.88096	0.122993
C	6.54639	0.836504	-0.037543
H	4.55605	1.06632	-0.856684
C	7.19443	-1.40724	0.53627
H	5.70792	-2.9393	0.170964
C	7.50715	-0.047843	0.460678
H	6.78139	1.89929	-0.099613
H	7.93723	-2.10402	0.925159
C	8.85754	0.450072	0.879718
H	9.2965	-0.18245	1.66067
H	9.55839	0.452459	0.033042
H	8.80851	1.47731	1.26084
C	0.832739	2.64421	5.99772
H	0.823746	3.6994	6.29723
H	0.012039	2.14196	6.52791
H	1.77401	2.20411	6.35668
H	1.69508	0.586966	4.38717
H	-0.048412	0.454124	4.61318
O	-1.96973	-0.250709	-1.73308
C	-2.38333	0.869378	-2.41754
C	-1.84465	2.11657	-2.09923
C	-3.35945	0.717388	-3.39816
C	-2.30177	3.22197	-2.82728
C	-3.80555	1.83153	-4.09344
H	-3.74959	-0.280219	-3.59505
C	-3.27031	3.08767	-3.81234
H	-1.88647	4.20635	-2.60971
H	-4.5697	1.72037	-4.86062
H	-3.61025	3.96268	-4.36322
P	-0.556955	2.23442	-0.777787
C	-1.21382	3.58626	0.281888
C	-0.331579	4.19434	1.18507
C	-2.56726	3.92629	0.346275
C	-0.78197	5.13433	2.10237
H	0.729879	3.93734	1.1607
C	-3.01919	4.8686	1.26663
H	-3.27913	3.44971	-0.327708
C	-2.13089	5.47629	2.14571
H	-0.076213	5.59718	2.79109
H	-4.07804	5.12441	1.29564
H	-2.4869	6.21171	2.86504
C	0.788514	3.07988	-1.71928
C	1.69274	2.22368	-2.35672
C	0.972083	4.46123	-1.82833
C	2.7591	2.73501	-3.08882
H	1.57393	1.14198	-2.27469
C	2.0406	4.97172	-2.55903
H	0.28507	5.14432	-1.32773
C	2.93585	4.11164	-3.18927
H	3.45408	2.04651	-3.56852
H	2.17553	6.04997	-2.63521
H	3.77366	4.51694	-3.75487
Pd	-0.964404	-0.414747	1.40593
C	-0.99429	-1.04347	-2.27377
C	-0.643007	-2.165	-1.50394
C	-0.382012	-0.790096	-3.4948
C	0.329538	-3.03277	-1.99729
C	0.589807	-1.67296	-3.96008
H	-0.655657	0.090495	-4.07259
C	0.944287	-2.79238	-3.2225
H	0.630272	-3.89881	-1.40983
H	1.08138	-1.46589	-4.90883
H	1.72515	-3.46324	-3.57143
P	-1.43684	-2.32098	0.133065
C	-0.870509	-3.93402	0.796234
C	-1.75554	-4.99584	1.00349
C	0.475645	-4.08867	1.15321
C	-1.302	-6.19168	1.55198
H	-2.80694	-4.89344	0.73931
C	0.924636	-5.29061	1.68567
H	1.18983	-3.27778	0.998736
C	0.037186	-6.34337	1.89037
H	-2.00321	-7.00936	1.71075
H	1.97686	-5.4002	1.94154
H	0.390834	-7.28195	2.3141
C	-3.19741	-2.6294	-0.255027
C	-4.17382	-2.26769	0.673118
C	-3.57051	-3.289	-1.42952
C	-5.51023	-2.57126	0.431834
H	-3.88469	-1.72282	1.57024
C	-4.90693	-3.58412	-1.67041
H	-2.80794	-3.57865	-2.15377
C	-5.87761	-3.22765	-0.737686
H	-6.26862	-2.28443	1.15836
H	-5.19163	-4.09863	-2.58693
H	-6.9245	-3.46067	-0.926104
C	-3.00115	1.37419	2.35449
C	-4.33142	2.00936	2.67035
H	-4.8801	1.34848	3.35369
H	-4.19349	2.97791	3.15876
H	-4.92926	2.11709	1.75966
O	-2.97859	0.497726	1.4467
O	-2.00876	1.73151	3.05376
VI
C	-2.03055	-2.68372	-3.53626
H	-2.52692	-1.78201	-3.14401
H	-2.28101	-3.4938	-2.83395
C	-0.529757	-2.45551	-3.52411
C	0.05738	-2.20707	-2.164
H	-0.130161	-2.97807	-1.40663
C	1.19669	-1.39795	-2.03341
H	1.61363	-0.889951	-2.90556
C	1.9775	-1.38952	-0.82781
H	1.60364	-2.00374	0.007915
N	3.07301	-0.702631	-0.708192
S	3.70586	-0.629152	0.837107
O	3.69985	0.776272	1.2363
O	3.10114	-1.62021	1.7358
C	5.3884	-1.09948	0.538518
C	5.85816	-2.32575	0.987452
C	6.21403	-0.214352	-0.150084
C	7.18206	-2.66991	0.738836
H	5.18845	-2.99161	1.52764
C	7.52935	-0.576617	-0.392794
H	5.81744	0.744787	-0.480476
C	8.03255	-1.80513	0.049592
H	7.56504	-3.62909	1.08767
H	8.18771	0.104338	-0.933028
C	9.4666	-2.16726	-0.195013
H	9.79159	-1.86696	-1.19916
H	10.1304	-1.66245	0.520801
H	9.63502	-3.24572	-0.092159
C	-2.56563	-3.01621	-4.91711
H	-3.65102	-3.1796	-4.89708
H	-2.36267	-2.20523	-5.63082
H	-2.09969	-3.92829	-5.31611
H	-0.033574	-3.34073	-3.96459
H	-0.278027	-1.61002	-4.18655
O	-2.54757	1.96745	0.895841
C	-3.7621	1.37469	1.13191
C	-3.93914	0.015266	0.8468
C	-4.80311	2.17628	1.58461
C	-5.2137	-0.517846	1.0729
C	-6.05986	1.6225	1.78826
H	-4.6009	3.23057	1.76508
C	-6.26127	0.269751	1.53756
H	-5.39534	-1.57298	0.874909
H	-6.87802	2.24629	2.1432
H	-7.23947	-0.178791	1.7008
P	-2.48561	-0.98127	0.248878
C	-3.31795	-2.5333	-0.286582
C	-2.8557	-3.78481	0.128189
C	-4.34133	-2.47962	-1.24108
C	-3.41381	-4.95229	-0.386904
H	-2.05565	-3.84985	0.865788
C	-4.91023	-3.64362	-1.7412
H	-4.69738	-1.51167	-1.5983
C	-4.44592	-4.88618	-1.31603
H	-3.04244	-5.91907	-0.050613
H	-5.71344	-3.58067	-2.47405
H	-4.88668	-5.7997	-1.71132
C	-1.76378	-1.46841	1.87826
C	-0.387533	-1.36537	2.08142
C	-2.56746	-1.93617	2.92516
C	0.186886	-1.72917	3.29674
H	0.246339	-0.963075	1.28991
C	-1.9994	-2.29516	4.13989
H	-3.64649	-2.0179	2.79009
C	-0.621091	-2.19466	4.32611
H	1.26524	-1.63718	3.41547
H	-2.63482	-2.65705	4.94712
H	-0.180048	-2.47874	5.28051
Pd	-0.539691	-0.321981	-1.15908
C	-1.55615	1.9328	1.84723
C	-0.253746	2.07002	1.34967
C	-1.81246	1.76902	3.20146
C	0.806161	1.9958	2.25728
C	-0.739352	1.71415	4.08559
H	-2.83629	1.65298	3.55288
C	0.564539	1.82418	3.61772
H	1.83343	2.02593	1.89496
H	-0.931245	1.56451	5.14687
H	1.40417	1.75588	4.30631
P	-0.026741	1.96389	-0.464371
C	1.64586	2.66822	-0.752816
C	2.13941	3.78557	-0.069956
C	2.42342	2.09267	-1.75515
C	3.39552	4.2937	-0.369697
H	1.54315	4.25666	0.71128
C	3.67966	2.60519	-2.06329
H	2.04339	1.22193	-2.28692
C	4.16972	3.70135	-1.36559
H	3.77388	5.15721	0.17509
H	4.27865	2.13329	-2.84093
H	5.15585	4.10164	-1.59733
C	-1.06504	3.30241	-1.18085
C	-1.57306	3.10319	-2.46438
C	-1.32015	4.50909	-0.526212
C	-2.31511	4.09942	-3.09246
H	-1.38608	2.15352	-2.96999
C	-2.06743	5.50046	-1.1491
H	-0.945588	4.66694	0.485996
C	-2.56322	5.29889	-2.43495
H	-2.70555	3.93406	-4.09545
H	-2.26512	6.43684	-0.629122
H	-3.14759	6.07798	-2.92199
